# Supplementary material for: Association of differentially expressed R-gene candidates with leaf spot resistance in peanut (Arachis hypogaea L.)
Source: Mol Biol Rep. 2021 Jan 5;48(1):323–34. doi: 10.1007/s11033-020-06049-3 (PMC7884587; doi:10.1007/s11033-020-06049-3)
Supplement: Supplementary file 1 — Supplementary file1 Standard PCR primers and their respected PCR product size (XLSX 15 KB) [file 11033_2020_6049_MOESM1_ESM.xlsx]

## Sheet: Sheet1
ID	Fwd qPCR Primers	Rev	Size (bp)	Tm (C)	Slope	Y-Inter	R2	Eff%	Error
qRGA020_F	TTGTATAAGGAGAACCAGCACAATTT	AACCACCTTCACCGATCTTGA	103	58	-3.632	26.633	0.988	88.495	0.11
qRGA023_F	ATCGGGAATTCCTTGTCGAA	AGGAGGCGCTGTTCACCAT	100	58	-3.534	26.739	0.944	91.866	0.239
qRGA035_F	TGGCGCCTGAATATGCAAT	TTGAACTGCTTCTGCCGCTAA	102	59	-3.214	26.91	0.96	104.714	0.183
qRGA054_F	CCCTCAATCTCCAACCTCAGAT	ACATCAGTGCCACCGAAAGAA	107	58	-3.736	27.834	0.95	85.205	0.237
qRGA055_F	CAGTTTTCGGCATCGGAGAT	ACACTTTCAGATTCGGAGTCTCAA	100	58	-3.568	26.42	0.996	90.668	0.065
qRGA060_F	GCCATGGTGAGGAACCAGAT	CCTCCCTCCACTTTCTGACCTT	100	58	-3.453	28.806	0.974	94.806	0.157
qRGA068_F	CTCTATGCGGCCCTCAACA	CAATTGCTTTGAGGAGTTCTTTTG	100	58	-3.244	25.901	0.995	103.367	0.062
qRGA078_F	TTGTCAACAGGGATGGAGTTAGAAT	TCTGCCAAACTTAGCTGGTTGTC	100	59	-3.148	26.975	0.965	107.813	0.225
qRGA099_F	TGCTGCACCTGAATATGTTGCT	TGCACGCCTCCCTGTTAATAA	100	59	-3.025	28.378	0.929	114.076	0.231
qRGA107_F	TTGTACCCGGCCGAATCTC	GGCCATATACTTCCACTCAACATG	100	59	-3.538	27.054	0.996	91.721	0.081
qRGA113a_F	GGGAATAGAGAGTTCCTAGTTGAAGTG	GTCTTTGATCTCCATCAGCACAAT	100	58	-3.25	29.123	0.994	103.101	0.092
qRGA124_F	TGCAGCGTCTAACAGTCCTCAA	TGGCGAGTTTTCCAATGTCA	100	58	-3.291	28.562	0.996	101.307	0.074
qRGA147b_F	GCTCGAGAGGCATCTCAACAA	TGTGTGAAGCTGAGGAAGAAGGT	100	59	-3.005	26	0.985	115.179	0.115
qRGA153b_F	AGAGGGTTTTACTATGCCAATGATG	ATTGCCAATGGATTGATCAACTAG	105	59	-3.07	31.127	0.986	111.727	0.12
qRGA166_F	GGGCAGTTGCACTACTTAGAAGTCT	GCACATCAGTTAGGTTTCTCATGTTC	100	58	-3.418	28.19	0.972	96.141	0.161
qRGA172_F	GGAATTGCTTGTGAGGAGGTAGTC	TCTCCCATAGGATTTACGTTTGATC	102	58	-3.896	29.007	0.988	80.579	0.118
qRGA179_F	TGAAAGGCCTGGGTCAATG	AACTGTCTTGAACTTTGGGTGACA	100	58	-3.784	30.574	0.994	83.771	0.082
qRGA199_F	CCTCAGTAGAGACCCGAAATGC	AGAGTGATATGACAAGATTGCAAGGT	103	58	-3.29	31.382	0.843	101.367	0.41
qRGA207_F	CCTGCACTCTTGCCCTGATC	CAACGTCCTCGATTTCCTGTGT	100	59	-3.075	31.371	0.902	111.448	0.281
qRGA226_F	GCACTGCTATACTTGCACGAAGA	CCCAAGTTTGGCATTGAACTC	102	58	-3.794	30.323	0.979	83.474	0.166
qRGA237_F	TGGGAGGCCAGGATACTTGT	AGCTGGTTTATGTCTGGGAAAGC	100	58	-3.793	27.427	0.991	83.503	0.102
qRGA238_F	GCGTGGTGCTTTACGAGTTACTT	GCAGGGTATTGTTTCACCCATT	100	59	-3.556	31.358	0.987	91.062	0.138
qRGA246_F	CTCGCCGTGCTAAAATAGTCATG	TTGAACGGCCATCTCATAACAT	100	58	-3.639	28.015	0.993	88.272	0.115
qRGA249a_F	GCCTAATAAGAGCTTGGAAGACCAT	CCGCGAGCTGCATCTTG	102	59	-3.369	30.677	0.972	98.072	0.164
qRGA253a_F	AGCGGTTGCATGAGGATAACA	CAAGGAAGTCAGAACTCAGAAATATCA	100	58	-3.175	33.484	0.96	106.505	0.246
qRGA255_F	TGTTCAAGGTCCTCATCAGAGTATG	TCTTCACTTGTGATGCTGCAATAG	101	58	-3.917	27.612	0.992	80	0.102
qRGA265_F	TCCAAACTAAAGCTGTCAAAACTTCTC	GACATCTCCACCAGTGCAGAAC	118	58	-4.281	29.626	0.978	71.236	0.205
qRGA286_F	GTTGGACCCTCGCCTTGAA	GGGTCTGGCTTTTGGATCTCT	100	58	-3.253	30.075	0.963	102.959	0.212
qRGA304_F	AACGAGGTCACCGGAATGAG	TCAAGCTCTGCATTGTGGATATG	100	59	-3.204	30.77	0.969	105.182	0.173
qRGA314_F	GCGTTGTGGCCGTAAGCT	CCAATAAGGTTGCTGTCTGTCAAA	105	58	-3.357	30.122	0.958	98.569	0.202
qRGA318_F	CATTAAAGGTATTTCGCTGGAGACA	TGGCTATGAGACAGATTAATTTCAACA	100	59	-3.316	30	0.98	100.248	0.131
qRGA336_F	TACGGAGTGATAACGCTCGTAGAT	TCAACAGCACCGGGAGACA	100	58	-3.058	25.95	0.992	112.309	0.077
qRGA360_F	GGCTTATTGAATGAGAAGAGTGATGT	CAGCTGCTGGTCGGCTATAAT	100	58	-3.506	29.49	0.984	92.845	0.158
qRGA365_F	CCTTGGTTTACTCGATTCCATATTG	CCAGGTTTGATATCTCGATGAACA	104	59	-3.804	29.114	0.988	83.19	0.155
qRGA366_F	TTGGACTTGCAAGATTTGTTGATG	GCTCCATAGTCAAAACCCCATAA	100	58	-3.082	28.282	0.992	111.104	0.089
qRGA369_F	TTCTCTTGTGTTTGGTTGGAATGA	TTGGGTTCAAAATCCTCAGATAATAA	100	59	-3.526	30.136	0.995	92.15	0.098
Online Resource 2. qPCR primers and their respected PCR reaction efficiencies
