# Supplementary material for: Association of differentially expressed R-gene candidates with leaf spot resistance in peanut (Arachis hypogaea L.)
Source: Mol Biol Rep. 2021 Jan 5;48(1):323–34. doi: 10.1007/s11033-020-06049-3 (PMC7884587; doi:10.1007/s11033-020-06049-3)
Supplement: Supplementary file 2 — Supplementary file2 Quantitative (q)PCR primers and their respected PCR reaction efficiencies (XLSX 12 KB) [file 11033_2020_6049_MOESM2_ESM.xlsx]

## Sheet: Sheet1
	ID	Fwd PCR Primer	Rev	Size (bp)
	RGA020	GTTATCGCCATCGCCAAGGAGTG	GCCTGTCCTCGGCATTCTTCTTC	886
	RGA023	TCGATTCGAGGGAGGATCAG	TTCAGCCACAGCACGTTC	1236
	RGA035	TGAGTTGTGGCTGCTTTGGAG	TGGAAGAAACCTGGTGCTGTGAG	895
	RGA054	CAGGCACTTCTCAGCTTCAG	GACCACTCGGTGCATATTCG	1503
	RGA055	GGTTCACCACCTACGAATG	CATAGAAGGGCGGTTCTTG	1031
	RGA060	TGCTGCACTAAGAAGGCTAGAG	TGATGCGTTCAAGCGTTGAC	526
	RGA068	GACACTCGCACAGGCTTCAC	CTTACCCATGCCGCCCATTC	573
	RGA078	TCTCTGTCCCTGCTTCATC	GTCTATCCTTCGGGTCTTTC	920
	RGA099	CCGGAAGTAAGAAGCCTGTAAG	GTGCGAATAACCAGAGTGGTTG	1013
	RGA107	AGCCTTGCTAGGAATGGGCTAAC	CAGCCTGTCATTGCCATGCTTAC	1263
	RGA113a	TTCCGTGAGTTGGCAACTG	CGGGTCATATCTTTGGGAAGC	865
	RGA124	GCGTCGCTTCTAGCATTC	CCGCACAAGTGGTTATGG	889
	RGA147b	CGTGAGAGCCGATCAGATTG	ATCATGCCTCCGCCTTTG	1013
	RGA153b	CTGCTTGGTTGCTGCATTG	TCTGCACGTTCTTGGACAC	596
	RGA166	TCCGGTTCGATACCCGAGTTTG	CAGTGGTAGCATGGGTCTCTGAAG	1553
	RGA172	CCGCTTGAATCCTTCGACAC	TCTTATCGGGTTGCGAGGAC	1043
	RGA179	CAGTCTGCTTCTTCCGACAATC	AACAGCTGCAACAACCTGTG	1570
	RGA199	AAACGCGGTGTTAGAGGTTC	GTGTAGCTGAGATGTGGAGTTC	1104
	RGSA207	TTACTGCTGGACTGTCTACG	CTTCCCACAAAGCAGATGAG	1366
	RGA226	CGGCTTAGGCACCGAAATC	AGCTGGAGCTCATGGTCTG	727
	RGA237	GCTGACGATCCGAATTTCC	GCAAGCTCCCACAAGATTAC	1911
	RGA238	GCGTAGATCAGCACCTGAATTG	ATAATTCCGAGGGAGCCGATTG	1044
	RGA246	TCTTTCTCAGCTGGTGACCTTC	GTCCGAGTGAGCGTTAAGTTTC	1935
	RGA249a	AAGACGGCGTCGTTTCAAG	CTTAGCAGCTGGTTCAGGTTC	1117
	RGA253	TTCGGCCCTAATTGCCAG	TCATGACAGTGCGCCAAG	460
	RGA255	TCCATACCGCCTGATATGTG	CCAAGTGTTCCAGCAATGAC	1390
	RGA265	CGTAGCAGATTGTGGTGTTACG	AAAGTGCTGGCTCCCTAGACTTTC	730
	RGA286	TTGGGTGCTGAGAATGGTAAGG	CGGGTATTTGGACTAGGGCTAAAG	1228
	RGA304	TTCACCGGAAGCATTCCTCAG	GTACACATCGCTCTTCTCATCG	1516
	RGA314	TGGTGACTTGCCTCAATGG	AGGCATCAGCAAGACACTTC	1503
	RGA318	ACCGTAGCAGATTGTGGTGTTC	ACGCCAGCCAAATTCCCAAG	731
	RGA336	GCTCCTTCTTTAGCTGACCACAAC	AACTGAAAGGTCTCGCGCAAAC	941
	RGA360	CTGAGTTCAGGGCTGTCCAAG	ACCATCCAGCTCCGCGTTTC	1304
	RGA365	GGGAAAGTGGTGTAGGGATTTG	CGGTGAAACGTTGTGTCTG	1470
	RGA366	AATAGTGGATGCTCAGCAATGAG	GCCTAGCTTGTGGTGACTCATTTG	1523
	RGA369	GTCGTTGCTTTCGCTTGTGAAGG	TCGCCCAAAGTGGGATCTAACAG	963
	Online Resource 1. Standard PCR primers and their respected PCR product size
